# Supplementary material for: Early Phase of Specific Cellular Immune Status Associates with HCV Infection Outcomes in Marmosets
Source: Viruses. 2023 Apr 28;15(5):1082. doi: 10.3390/v15051082 (PMC10222972; doi:10.3390/v15051082)
Supplement: Supplementary file 1 [file viruses-15-01082-s001.zip]

Archive with 1 entries (1 files):
- viruses-2337002-supplementary.pdf
